# Supplementary material for: Synthesis, Spectroscopic, and Theoretical Study of Copper and Cobalt Complexes with Dacarbazine
Source: Materials (Basel). 2021 Jun 13;14(12):3274. doi: 10.3390/ma14123274 (PMC8231934; doi:10.3390/ma14123274)
Supplement: Supplementary file 1 [file materials-14-03274-s001.zip]

Archive with 1 entries (1 files):
- materials-1206350-supplementary.pdf
